# Supplementary material for: Sulforaphane Ameliorates High-Glucose-Induced Damage in a Diabetic Foot Ulcer Cell Model by Activating the Nrf2 Pathway to Improve Mitochondrial Function and Suppress Inflammation
Source: Biomedicines. 2026 Apr 27;14(5):997. doi: 10.3390/biomedicines14050997 (PMC13203912; doi:10.3390/biomedicines14050997)
Supplement: Supplementary file 1 [file biomedicines-14-00997-s001.zip]

Archive with 1 entries (1 files):
- biomedicines-4189352-supplementary.pdf
